# Supplementary material for: Judgement bias in goats (Capra hircus): investigating the effects of human grooming
Source: PeerJ. 2016 Oct 13;4:e2485. doi: 10.7717/peerj.2485 (PMC5068416; doi:10.7717/peerj.2485)
Supplement: Data S1 — Raw data for Experiment 1 (judgment bias training and test). Characteristics of goats tested in the judgement bias experiment and variables considered: ID, sex, age, condition, reward side, day, location, latency time in s, and reciprocal transformation of latency time. Raw data for Experiment 2 (physiological parameters during grooming). Characteristics of goats tested during the grooming and variables considered: ID, condition, segment of selection scored, duration of selection in s, inter-beat interval in ms (R-R), heart rate for each segment (HR in BPM), total duration of selection in s, Root Mean Square of the Successive Differences (RMSSD in ms), heart rate average (HR in BPM). [file peerj-04-2485-s001.xlsx]

## Sheet: Training_raw
ID	Sex	Age	Treatment	RewardSide	Day	Location	Time	TimeReciprocal Transformation
1	male	7	Control	Right	1	plus	14.71	0.067981
1	male	7	Control	Right	1	plus	7.09	0.141044
1	male	7	Control	Right	1	minus	13.4	0.0746269
1	male	7	Control	Right	1	minus	6.25	0.16
1	male	7	Control	Right	1	plus	8.09	0.123609
1	male	7	Control	Right	1	minus	19.51	0.0512558
2	male	11	Grooming	Left	1	plus	4.53	0.220751
2	male	11	Grooming	Left	1	plus	3.97	0.251889
2	male	11	Grooming	Left	1	minus	28.94	0.0345543
2	male	11	Grooming	Left	1	minus	3.56	0.280899
2	male	11	Grooming	Left	1	plus	15.4	0.0649351
2	male	11	Grooming	Left	1	minus	4.44	0.225225
3	male	10	Grooming	Left	1	plus	44.91	0.0222668
3	male	10	Grooming	Left	1	plus	5.9	0.169492
3	male	10	Grooming	Left	1	minus	15.25	0.0655738
3	male	10	Grooming	Left	1	minus	6.67	0.149925
3	male	10	Grooming	Left	1	plus	10.31	0.0969932
3	male	10	Grooming	Left	1	minus	14.1	0.070922
4	male	9	Grooming	Right	1	plus	11.84	0.0844595
4	male	9	Grooming	Right	1	plus	5.05	0.19802
4	male	9	Grooming	Right	1	minus	20.38	0.0490677
4	male	9	Grooming	Right	1	minus	10.38	0.0963391
4	male	9	Grooming	Right	1	plus	5.41	0.184843
4	male	9	Grooming	Right	1	minus	5.72	0.174825
5	male	6	Control	Left	1	plus	5.69	0.175747
5	male	6	Control	Left	1	plus	4	0.25
5	male	6	Control	Left	1	minus	2.75	0.363636
5	male	6	Control	Left	1	minus	3.15	0.31746
5	male	6	Control	Left	1	plus	3.35	0.298507
5	male	6	Control	Left	1	minus	3.25	0.307692
6	male	3	Grooming	Right	1	plus	10.44	0.0957854
6	male	3	Grooming	Right	1	plus	4.76	0.210084
6	male	3	Grooming	Right	1	minus	35.22	0.028393
6	male	3	Grooming	Right	1	minus	5.5	0.181818
6	male	3	Grooming	Right	1	plus	5.25	0.190476
6	male	3	Grooming	Right	1	minus	6.06	0.165017
7	male	14	Control	Left	1	plus	6.69	0.149477
7	male	14	Control	Left	1	plus	4.44	0.225225
7	male	14	Control	Left	1	minus	10.74	0.0931099
7	male	14	Control	Left	1	minus	7.19	0.139082
7	male	14	Control	Left	1	plus	4.85	0.206186
7	male	14	Control	Left	1	minus	6.35	0.15748
8	male	9	Control	Right	1	plus	7.66	0.130548
8	male	9	Control	Right	1	plus	6.69	0.149477
8	male	9	Control	Right	1	minus	13.37	0.0747943
8	male	9	Control	Right	1	minus	7.03	0.142248
8	male	9	Control	Right	1	plus	5.62	0.177936
8	male	9	Control	Right	1	minus	14.41	0.0693963
9	male	9	Control	Left	1	plus	4.78	0.209205
9	male	9	Control	Left	1	plus	4.15	0.240964
9	male	9	Control	Left	1	minus	7.88	0.126904
9	male	9	Control	Left	1	minus	8.59	0.116414
9	male	9	Control	Left	1	plus	4.62	0.21645
9	male	9	Control	Left	1	minus	7.6	0.131579
10	Female	8	Control	Right	1	plus	26.54	0.037679
10	Female	8	Control	Right	1	plus	6.25	0.16
10	Female	8	Control	Right	1	minus	30.03	0.0333
10	Female	8	Control	Right	1	minus	6.37	0.156986
10	Female	8	Control	Right	1	plus	5.81	0.172117
10	Female	8	Control	Right	1	minus	5.78	0.17301
11	Female	10	Grooming	Right	1	plus	5.53	0.180832
11	Female	10	Grooming	Right	1	plus	4.37	0.228833
11	Female	10	Grooming	Right	1	minus	7.97	0.125471
11	Female	10	Grooming	Right	1	minus	5.15	0.194175
11	Female	10	Grooming	Right	1	plus	4.91	0.203666
11	Female	10	Grooming	Right	1	minus	5.79	0.172712
12	Female	10	Grooming	Left	1	plus	30.15	0.0331675
12	Female	10	Grooming	Left	1	plus	5.75	0.173913
12	Female	10	Grooming	Left	1	minus	19.97	0.0500751
12	Female	10	Grooming	Left	1	minus	7.58	0.131926
12	Female	10	Grooming	Left	1	plus	6.37	0.156986
12	Female	10	Grooming	Left	1	minus	6.43	0.155521
13	Female	10	Grooming	Right	1	plus	25.6	0.0390625
13	Female	10	Grooming	Right	1	plus	14.72	0.0679348
13	Female	10	Grooming	Right	1	minus	12.63	0.0791766
13	Female	10	Grooming	Right	1	minus	14.65	0.0682594
13	Female	10	Grooming	Right	1	plus	9.89	0.101112
13	Female	10	Grooming	Right	1	minus	10.75	0.0930233
14	Female	4	Control	Left	1	plus	27.91	0.0358295
14	Female	4	Control	Left	1	plus	4.03	0.248139
14	Female	4	Control	Left	1	minus	20	0.05
14	Female	4	Control	Left	1	minus	21.4	0.046729
14	Female	4	Control	Left	1	plus	4.47	0.223714
14	Female	4	Control	Left	1	minus	6.44	0.15528
15	Female	4	Control	Right	1	plus	11.13	0.0898473
15	Female	4	Control	Right	1	plus	8.29	0.120627
15	Female	4	Control	Right	1	minus	5.07	0.197239
15	Female	4	Control	Right	1	minus	73.56	0.0135943
15	Female	4	Control	Right	1	plus	6.37	0.156986
15	Female	4	Control	Right	1	minus	19	0.0526316
16	Female	2	Grooming	Left	1	plus	36.93	0.0270783
16	Female	2	Grooming	Left	1	plus	6.9	0.144928
16	Female	2	Grooming	Left	1	minus	29	0.0344828
16	Female	2	Grooming	Left	1	minus	29.96	0.0333778
16	Female	2	Grooming	Left	1	plus	16.66	0.060024
16	Female	2	Grooming	Left	1	minus	17.5	0.0571429
17	Female	3	Grooming	Left	1	plus	11.48	0.087108
17	Female	3	Grooming	Left	1	plus	4.5	0.222222
17	Female	3	Grooming	Left	1	minus	14.47	0.0691085
17	Female	3	Grooming	Left	1	minus	5.97	0.167504
17	Female	3	Grooming	Left	1	plus	4.87	0.205339
17	Female	3	Grooming	Left	1	minus	9.06	0.110375
18	Female	8	Control	Right	1	plus	34.78	0.0287522
18	Female	8	Control	Right	1	plus	180	0.00555556
18	Female	8	Control	Right	1	minus	180	0.00555556
18	Female	8	Control	Right	1	minus	180	0.00555556
18	Female	8	Control	Right	1	plus	180	0.00555556
18	Female	8	Control	Right	1	minus	180	0.00555556
19	Female	1	Control	Left	1	plus	54.53	0.0183385
19	Female	1	Control	Left	1	plus	14.73	0.0678887
19	Female	1	Control	Left	1	minus	25.19	0.0396983
19	Female	1	Control	Left	1	minus	180	0.00555556
19	Female	1	Control	Left	1	plus	16.94	0.0590319
19	Female	1	Control	Left	1	minus	15.09	0.0662691
1	male	7	Control	Right	2	plus	8.16	0.122549
1	male	7	Control	Right	2	plus	6.7	0.149254
1	male	7	Control	Right	2	minus	6.28	0.159236
1	male	7	Control	Right	2	plus	6.21	0.161031
1	male	7	Control	Right	2	minus	6.43	0.155521
1	male	7	Control	Right	2	minus	7.94	0.125945
2	male	11	Grooming	Left	2	plus	4.4	0.227273
2	male	11	Grooming	Left	2	plus	4.43	0.225734
2	male	11	Grooming	Left	2	minus	5.01	0.199601
2	male	11	Grooming	Left	2	plus	5.25	0.190476
2	male	11	Grooming	Left	2	minus	6.97	0.143472
2	male	11	Grooming	Left	2	minus	5.85	0.17094
3	male	10	Grooming	Left	2	plus	6.59	0.151745
3	male	10	Grooming	Left	2	plus	5.15	0.194175
3	male	10	Grooming	Left	2	minus	35.72	0.0279955
3	male	10	Grooming	Left	2	plus	5.31	0.188324
3	male	10	Grooming	Left	2	minus	180	0.00555556
3	male	10	Grooming	Left	2	minus	180	0.00555556
4	male	9	Grooming	Right	2	plus	5.81	0.172117
4	male	9	Grooming	Right	2	plus	5.94	0.16835
4	male	9	Grooming	Right	2	minus	10.5	0.0952381
4	male	9	Grooming	Right	2	plus	6.59	0.151745
4	male	9	Grooming	Right	2	minus	10.9	0.0917431
4	male	9	Grooming	Right	2	minus	18.87	0.0529942
5	male	6	Control	Left	2	plus	3.14	0.318471
5	male	6	Control	Left	2	plus	2.94	0.340136
5	male	6	Control	Left	2	minus	4.98	0.200803
5	male	6	Control	Left	2	plus	2.72	0.367647
5	male	6	Control	Left	2	minus	3	0.333333
5	male	6	Control	Left	2	minus	3.52	0.284091
6	male	3	Grooming	Right	2	plus	10.75	0.0930233
6	male	3	Grooming	Right	2	plus	4.78	0.209205
6	male	3	Grooming	Right	2	minus	3.12	0.320513
6	male	3	Grooming	Right	2	plus	4.5	0.222222
6	male	3	Grooming	Right	2	minus	5.59	0.178891
6	male	3	Grooming	Right	2	minus	7.38	0.135501
7	male	14	Control	Left	2	plus	4.42	0.226244
7	male	14	Control	Left	2	plus	6.31	0.158479
7	male	14	Control	Left	2	minus	4.92	0.203252
7	male	14	Control	Left	2	plus	8.84	0.113122
7	male	14	Control	Left	2	minus	4.85	0.206186
7	male	14	Control	Left	2	minus	4.56	0.219298
8	male	9	Control	Right	2	plus	6.94	0.144092
8	male	9	Control	Right	2	plus	3.13	0.319489
8	male	9	Control	Right	2	minus	5.94	0.16835
8	male	9	Control	Right	2	plus	4.85	0.206186
8	male	9	Control	Right	2	minus	5.34	0.187266
8	male	9	Control	Right	2	minus	6.41	0.156006
9	male	9	Control	Left	2	plus	5.03	0.198807
9	male	9	Control	Left	2	plus	5.22	0.191571
9	male	9	Control	Left	2	minus	6.18	0.161812
9	male	9	Control	Left	2	plus	3.98	0.251256
9	male	9	Control	Left	2	minus	13.44	0.0744048
9	male	9	Control	Left	2	minus	5.94	0.16835
10	Female	8	Control	Right	2	plus	4.81	0.2079
10	Female	8	Control	Right	2	plus	6.21	0.161031
10	Female	8	Control	Right	2	minus	6.21	0.161031
10	Female	8	Control	Right	2	plus	6.16	0.162338
10	Female	8	Control	Right	2	minus	180	0.00555556
10	Female	8	Control	Right	2	minus	180	0.00555556
11	Female	10	Grooming	Right	2	plus	5.28	0.189394
11	Female	10	Grooming	Right	2	plus	4.43	0.225734
11	Female	10	Grooming	Right	2	minus	5.03	0.198807
11	Female	10	Grooming	Right	2	plus	5.46	0.18315
11	Female	10	Grooming	Right	2	minus	6.54	0.152905
11	Female	10	Grooming	Right	2	minus	7.03	0.142248
12	Female	10	Grooming	Left	2	plus	11.22	0.0891266
12	Female	10	Grooming	Left	2	plus	6.63	0.15083
12	Female	10	Grooming	Left	2	minus	17.59	0.0568505
12	Female	10	Grooming	Left	2	plus	6.67	0.149925
12	Female	10	Grooming	Left	2	minus	8.91	0.112233
12	Female	10	Grooming	Left	2	minus	8.34	0.119904
13	Female	10	Grooming	Right	2	plus	17.46	0.0572738
13	Female	10	Grooming	Right	2	plus	153.18	0.00652827
13	Female	10	Grooming	Right	2	minus	28.78	0.0347464
13	Female	10	Grooming	Right	2	plus	180	0.00555556
13	Female	10	Grooming	Right	2	minus	17.09	0.0585138
13	Female	10	Grooming	Right	2	minus	180	0.00555556
14	Female	4	Control	Left	2	plus	2.94	0.340136
14	Female	4	Control	Left	2	plus	3.56	0.280899
14	Female	4	Control	Left	2	minus	5.75	0.173913
14	Female	4	Control	Left	2	plus	4.44	0.225225
14	Female	4	Control	Left	2	minus	6.03	0.165837
14	Female	4	Control	Left	2	minus	5.81	0.172117
15	Female	4	Control	Right	2	plus	14.91	0.0670691
15	Female	4	Control	Right	2	plus	4.62	0.21645
15	Female	4	Control	Right	2	minus	4.6	0.217391
15	Female	4	Control	Right	2	plus	5.38	0.185874
15	Female	4	Control	Right	2	minus	14.81	0.0675219
15	Female	4	Control	Right	2	minus	7.18	0.139276
16	Female	2	Grooming	Left	2	plus	5.9	0.169492
16	Female	2	Grooming	Left	2	plus	3.28	0.304878
16	Female	2	Grooming	Left	2	minus	7.77	0.1287
16	Female	2	Grooming	Left	2	plus	36.72	0.0272331
16	Female	2	Grooming	Left	2	minus	20.09	0.049776
16	Female	2	Grooming	Left	2	minus	26	0.0384615
17	Female	3	Grooming	Left	2	plus	4.35	0.229885
17	Female	3	Grooming	Left	2	plus	2.5	0.4
17	Female	3	Grooming	Left	2	minus	4.9	0.204082
17	Female	3	Grooming	Left	2	plus	3.47	0.288184
17	Female	3	Grooming	Left	2	minus	6.75	0.148148
17	Female	3	Grooming	Left	2	minus	8.53	0.117233
18	Female	8	Control	Right	2	plus	180	0.00555556
18	Female	8	Control	Right	2	plus	8.06	0.124069
18	Female	8	Control	Right	2	minus	7.5	0.133333
18	Female	8	Control	Right	2	plus	11	0.0909091
18	Female	8	Control	Right	2	minus	18.47	0.0541419
18	Female	8	Control	Right	2	minus	180	0.00555556
19	Female	1	Control	Left	2	plus	26.13	0.0382702
19	Female	1	Control	Left	2	plus	6.5	0.153846
19	Female	1	Control	Left	2	minus	6.44	0.15528
19	Female	1	Control	Left	2	plus	9.87	0.101317
19	Female	1	Control	Left	2	minus	8.88	0.112613
19	Female	1	Control	Left	2	minus	29.5	0.0338983
1	male	7	Control	Right	3	minus	7.22	0.138504
1	male	7	Control	Right	3	minus	19.12	0.0523013
1	male	7	Control	Right	3	plus	7.39	0.135318
1	male	7	Control	Right	3	minus	8.56	0.116822
1	male	7	Control	Right	3	plus	10.03	0.0997009
1	male	7	Control	Right	3	plus	5.25	0.190476
2	male	11	Grooming	Left	3	minus	4.88	0.204918
2	male	11	Grooming	Left	3	minus	6.43	0.155521
2	male	11	Grooming	Left	3	plus	5.88	0.170068
2	male	11	Grooming	Left	3	minus	5.91	0.169205
2	male	11	Grooming	Left	3	plus	5.28	0.189394
2	male	11	Grooming	Left	3	plus	4.41	0.226757
3	male	10	Grooming	Left	3	minus	23.34	0.0428449
3	male	10	Grooming	Left	3	minus	180	0.00555556
3	male	10	Grooming	Left	3	plus	6.41	0.156006
3	male	10	Grooming	Left	3	minus	180	0.00555556
3	male	10	Grooming	Left	3	plus	5.28	0.189394
3	male	10	Grooming	Left	3	plus	4.09	0.244499
4	male	9	Grooming	Right	3	minus	6.47	0.15456
4	male	9	Grooming	Right	3	minus	5.75	0.173913
4	male	9	Grooming	Right	3	plus	6.81	0.146843
4	male	9	Grooming	Right	3	minus	180	0.00555556
4	male	9	Grooming	Right	3	plus	6.94	0.144092
4	male	9	Grooming	Right	3	plus	7.19	0.139082
5	male	6	Control	Left	3	minus	3.82	0.26178
5	male	6	Control	Left	3	minus	3.59	0.278552
5	male	6	Control	Left	3	plus	2.64	0.378788
5	male	6	Control	Left	3	minus	5.97	0.167504
5	male	6	Control	Left	3	plus	2.47	0.404858
5	male	6	Control	Left	3	plus	3.06	0.326797
6	male	3	Grooming	Right	3	minus	4.4	0.227273
6	male	3	Grooming	Right	3	minus	7.79	0.12837
6	male	3	Grooming	Right	3	plus	6	0.166667
6	male	3	Grooming	Right	3	minus	5.78	0.17301
6	male	3	Grooming	Right	3	plus	5.44	0.183824
6	male	3	Grooming	Right	3	plus	4.22	0.236967
7	male	14	Control	Left	3	minus	6.91	0.144718
7	male	14	Control	Left	3	minus	5.38	0.185874
7	male	14	Control	Left	3	plus	4.78	0.209205
7	male	14	Control	Left	3	minus	6.06	0.165017
7	male	14	Control	Left	3	plus	5.54	0.180505
7	male	14	Control	Left	3	plus	3.65	0.273973
8	male	9	Control	Right	3	minus	6.38	0.15674
8	male	9	Control	Right	3	minus	6.17	0.162075
8	male	9	Control	Right	3	plus	5.97	0.167504
8	male	9	Control	Right	3	minus	7.31	0.136799
8	male	9	Control	Right	3	plus	4.49	0.222717
8	male	9	Control	Right	3	plus	5.38	0.185874
9	male	9	Control	Left	3	minus	7.59	0.131752
9	male	9	Control	Left	3	minus	10.28	0.0972763
9	male	9	Control	Left	3	plus	6.64	0.150602
9	male	9	Control	Left	3	minus	6.71	0.149031
9	male	9	Control	Left	3	plus	5.81	0.172117
9	male	9	Control	Left	3	plus	5.78	0.17301
10	Female	8	Control	Right	3	minus	5.38	0.185874
10	Female	8	Control	Right	3	minus	121.21	0.00825014
10	Female	8	Control	Right	3	plus	4.25	0.235294
10	Female	8	Control	Right	3	minus	8.19	0.1221
10	Female	8	Control	Right	3	plus	4.63	0.215983
10	Female	8	Control	Right	3	plus	4.13	0.242131
11	Female	10	Grooming	Right	3	minus	5.72	0.174825
11	Female	10	Grooming	Right	3	minus	6.27	0.15949
11	Female	10	Grooming	Right	3	plus	4.5	0.222222
11	Female	10	Grooming	Right	3	minus	4.32	0.231481
11	Female	10	Grooming	Right	3	plus	5.57	0.179533
11	Female	10	Grooming	Right	3	plus	3.57	0.280112
12	Female	10	Grooming	Left	3	minus	7.74	0.129199
12	Female	10	Grooming	Left	3	minus	11.34	0.0881834
12	Female	10	Grooming	Left	3	plus	7.69	0.130039
12	Female	10	Grooming	Left	3	minus	7.49	0.133511
12	Female	10	Grooming	Left	3	plus	5.8	0.172414
12	Female	10	Grooming	Left	3	plus	6.37	0.156986
13	Female	10	Grooming	Right	3	minus	47.25	0.021164
13	Female	10	Grooming	Right	3	minus	180	0.00555556
13	Female	10	Grooming	Right	3	plus	8.41	0.118906
13	Female	10	Grooming	Right	3	minus	28.82	0.0346981
13	Female	10	Grooming	Right	3	plus	7.19	0.139082
13	Female	10	Grooming	Right	3	plus	12.06	0.0829187
14	Female	4	Control	Left	3	minus	5.41	0.184843
14	Female	4	Control	Left	3	minus	47.54	0.0210349
14	Female	4	Control	Left	3	plus	17.84	0.0560538
14	Female	4	Control	Left	3	minus	5.97	0.167504
14	Female	4	Control	Left	3	plus	7.04	0.142045
14	Female	4	Control	Left	3	plus	4.15	0.240964
15	Female	4	Control	Right	3	minus	3.97	0.251889
15	Female	4	Control	Right	3	minus	5.72	0.174825
15	Female	4	Control	Right	3	plus	3.71	0.269542
15	Female	4	Control	Right	3	minus	6.44	0.15528
15	Female	4	Control	Right	3	plus	4.31	0.232019
15	Female	4	Control	Right	3	plus	4.5	0.222222
16	Female	2	Grooming	Left	3	minus	6.75	0.148148
16	Female	2	Grooming	Left	3	minus	28.35	0.0352734
16	Female	2	Grooming	Left	3	plus	18.62	0.0537057
16	Female	2	Grooming	Left	3	minus	26.25	0.0380952
16	Female	2	Grooming	Left	3	plus	11.44	0.0874126
16	Female	2	Grooming	Left	3	plus	7.47	0.133869
17	Female	3	Grooming	Left	3	minus	23	0.0434783
17	Female	3	Grooming	Left	3	minus	6.69	0.149477
17	Female	3	Grooming	Left	3	plus	5.32	0.18797
17	Female	3	Grooming	Left	3	minus	8.39	0.11919
17	Female	3	Grooming	Left	3	plus	8.47	0.118064
17	Female	3	Grooming	Left	3	plus	4.59	0.217865
18	Female	8	Control	Right	3	minus	18.32	0.0545852
18	Female	8	Control	Right	3	minus	180	0.00555556
18	Female	8	Control	Right	3	plus	10.81	0.0925069
18	Female	8	Control	Right	3	minus	5.72	0.174825
18	Female	8	Control	Right	3	plus	6.82	0.146628
18	Female	8	Control	Right	3	plus	5.65	0.176991
19	Female	1	Control	Left	3	minus	8.5	0.117647
19	Female	1	Control	Left	3	minus	12.93	0.0773395
19	Female	1	Control	Left	3	plus	13.18	0.0758725
19	Female	1	Control	Left	3	minus	49.21	0.0203211
19	Female	1	Control	Left	3	plus	8.25	0.121212
19	Female	1	Control	Left	3	plus	5.63	0.17762
1	male	7	Control	Right	4	plus	5.44	0.183824
1	male	7	Control	Right	4	minus	7.22	0.138504
1	male	7	Control	Right	4	minus	10.87	0.0919963
1	male	7	Control	Right	4	plus	6.09	0.164204
1	male	7	Control	Right	4	plus	5.47	0.182815
1	male	7	Control	Right	4	minus	6.5	0.153846
2	male	11	Grooming	Left	4	plus	3.47	0.288184
2	male	11	Grooming	Left	4	minus	12.98	0.0770416
2	male	11	Grooming	Left	4	minus	5.65	0.176991
2	male	11	Grooming	Left	4	plus	4.78	0.209205
2	male	11	Grooming	Left	4	plus	4.47	0.223714
2	male	11	Grooming	Left	4	minus	25.5	0.0392157
3	male	10	Grooming	Left	4	plus	4.06	0.246305
3	male	10	Grooming	Left	4	minus	6.08	0.164474
3	male	10	Grooming	Left	4	minus	180	0.00555556
3	male	10	Grooming	Left	4	plus	6.18	0.161812
3	male	10	Grooming	Left	4	plus	180	0.00555556
3	male	10	Grooming	Left	4	minus	180	0.00555556
4	male	9	Grooming	Right	4	plus	6.34	0.157729
4	male	9	Grooming	Right	4	minus	8.18	0.122249
4	male	9	Grooming	Right	4	minus	27.72	0.036075
4	male	9	Grooming	Right	4	plus	7.04	0.142045
4	male	9	Grooming	Right	4	plus	6.91	0.144718
4	male	9	Grooming	Right	4	minus	7.38	0.135501
5	male	6	Control	Left	4	plus	2.96	0.337838
5	male	6	Control	Left	4	minus	4.25	0.235294
5	male	6	Control	Left	4	minus	4.13	0.242131
5	male	6	Control	Left	4	plus	3.06	0.326797
5	male	6	Control	Left	4	plus	2.88	0.347222
5	male	6	Control	Left	4	minus	4.1	0.243902
6	male	3	Grooming	Right	4	plus	4.16	0.240385
6	male	3	Grooming	Right	4	minus	4.28	0.233645
6	male	3	Grooming	Right	4	minus	8	0.125
6	male	3	Grooming	Right	4	plus	4.87	0.205339
6	male	3	Grooming	Right	4	plus	4.75	0.210526
6	male	3	Grooming	Right	4	minus	5.13	0.194932
7	male	14	Control	Left	4	plus	4.65	0.215054
7	male	14	Control	Left	4	minus	7.56	0.132275
7	male	14	Control	Left	4	minus	64.44	0.0155183
7	male	14	Control	Left	4	plus	5.72	0.174825
7	male	14	Control	Left	4	plus	6.03	0.165837
7	male	14	Control	Left	4	minus	45.97	0.0217533
8	male	9	Control	Right	4	plus	5.69	0.175747
8	male	9	Control	Right	4	minus	6.44	0.15528
8	male	9	Control	Right	4	minus	6.34	0.157729
8	male	9	Control	Right	4	plus	6.41	0.156006
8	male	9	Control	Right	4	plus	6.72	0.14881
8	male	9	Control	Right	4	minus	8.12	0.123153
9	male	9	Control	Left	4	plus	4.69	0.21322
9	male	9	Control	Left	4	minus	7.19	0.139082
9	male	9	Control	Left	4	minus	7.9	0.126582
9	male	9	Control	Left	4	plus	5.28	0.189394
9	male	9	Control	Left	4	plus	5.69	0.175747
9	male	9	Control	Left	4	minus	7.45	0.134228
10	Female	8	Control	Right	4	plus	3.78	0.26455
10	Female	8	Control	Right	4	minus	5.32	0.18797
10	Female	8	Control	Right	4	minus	180	0.00555556
10	Female	8	Control	Right	4	plus	4.46	0.224215
10	Female	8	Control	Right	4	plus	5	0.2
10	Female	8	Control	Right	4	minus	180	0.00555556
11	Female	10	Grooming	Right	4	plus	4.5	0.222222
11	Female	10	Grooming	Right	4	minus	5.56	0.179856
11	Female	10	Grooming	Right	4	minus	5.81	0.172117
11	Female	10	Grooming	Right	4	plus	5.84	0.171233
11	Female	10	Grooming	Right	4	plus	4.6	0.217391
11	Female	10	Grooming	Right	4	minus	7.06	0.141643
12	Female	10	Grooming	Left	4	plus	6.18	0.161812
12	Female	10	Grooming	Left	4	minus	7.66	0.130548
12	Female	10	Grooming	Left	4	minus	7.62	0.131234
12	Female	10	Grooming	Left	4	plus	7.32	0.136612
12	Female	10	Grooming	Left	4	plus	6.85	0.145985
12	Female	10	Grooming	Left	4	minus	170.03	0.00588132
13	Female	10	Grooming	Right	4	plus	5.94	0.16835
13	Female	10	Grooming	Right	4	minus	180	0.00555556
13	Female	10	Grooming	Right	4	minus	180	0.00555556
13	Female	10	Grooming	Right	4	plus	6.4	0.15625
13	Female	10	Grooming	Right	4	plus	6.5	0.153846
13	Female	10	Grooming	Right	4	minus	121.94	0.00820075
14	Female	4	Control	Left	4	plus	3.49	0.286533
14	Female	4	Control	Left	4	minus	6.21	0.161031
14	Female	4	Control	Left	4	minus	45.09	0.0221779
14	Female	4	Control	Left	4	plus	3.78	0.26455
14	Female	4	Control	Left	4	plus	3.02	0.331126
14	Female	4	Control	Left	4	minus	4.9	0.204082
15	Female	4	Control	Right	4	plus	10.78	0.0927644
15	Female	4	Control	Right	4	minus	4.88	0.204918
15	Female	4	Control	Right	4	minus	5.35	0.186916
15	Female	4	Control	Right	4	plus	5.81	0.172117
15	Female	4	Control	Right	4	plus	4.75	0.210526
15	Female	4	Control	Right	4	minus	6.31	0.158479
16	Female	2	Grooming	Left	4	plus	2.65	0.377358
16	Female	2	Grooming	Left	4	minus	6.19	0.161551
16	Female	2	Grooming	Left	4	minus	15	0.0666667
16	Female	2	Grooming	Left	4	plus	5.88	0.170068
16	Female	2	Grooming	Left	4	plus	4.65	0.215054
16	Female	2	Grooming	Left	4	minus	11.43	0.0874891
17	Female	3	Grooming	Left	4	plus	4.98	0.200803
17	Female	3	Grooming	Left	4	minus	5.93	0.168634
17	Female	3	Grooming	Left	4	minus	6.06	0.165017
17	Female	3	Grooming	Left	4	plus	4.21	0.23753
17	Female	3	Grooming	Left	4	plus	3.96	0.252525
17	Female	3	Grooming	Left	4	minus	5.5	0.181818
18	Female	8	Control	Right	4	plus	5.42	0.184502
18	Female	8	Control	Right	4	minus	5.5	0.181818
18	Female	8	Control	Right	4	minus	5.32	0.18797
18	Female	8	Control	Right	4	plus	7.02	0.14245
18	Female	8	Control	Right	4	plus	6.17	0.162075
18	Female	8	Control	Right	4	minus	180	0.00555556
19	Female	1	Control	Left	4	plus	5.44	0.183824
19	Female	1	Control	Left	4	minus	16.16	0.0618812
19	Female	1	Control	Left	4	minus	27.9	0.0358423
19	Female	1	Control	Left	4	plus	6.69	0.149477
19	Female	1	Control	Left	4	plus	6	0.166667
19	Female	1	Control	Left	4	minus	9.47	0.105597
1	male	7	Control	Right	5	minus	22.41	0.0446229
1	male	7	Control	Right	5	plus	7.49	0.133511
1	male	7	Control	Right	5	plus	6.63	0.15083
1	male	7	Control	Right	5	minus	8.82	0.113379
1	male	7	Control	Right	5	plus	7.1	0.140845
1	male	7	Control	Right	5	minus	9.47	0.105597
2	male	11	Grooming	Left	5	minus	4.59	0.217865
2	male	11	Grooming	Left	5	plus	4.13	0.242131
2	male	11	Grooming	Left	5	plus	3.54	0.282486
2	male	11	Grooming	Left	5	minus	4.03	0.248139
2	male	11	Grooming	Left	5	plus	4.19	0.238663
2	male	11	Grooming	Left	5	minus	5.03	0.198807
3	male	10	Grooming	Left	5	minus	8.44	0.118483
3	male	10	Grooming	Left	5	plus	4.62	0.21645
3	male	10	Grooming	Left	5	plus	4.12	0.242718
3	male	10	Grooming	Left	5	minus	180	0.00555556
3	male	10	Grooming	Left	5	plus	4.78	0.209205
3	male	10	Grooming	Left	5	minus	180	0.00555556
4	male	9	Grooming	Right	5	minus	5.94	0.16835
4	male	9	Grooming	Right	5	plus	6.25	0.16
4	male	9	Grooming	Right	5	plus	5	0.2
4	male	9	Grooming	Right	5	minus	6.53	0.153139
4	male	9	Grooming	Right	5	plus	7	0.142857
4	male	9	Grooming	Right	5	minus	7.03	0.142248
5	male	6	Control	Left	5	minus	3.5	0.285714
5	male	6	Control	Left	5	plus	2.98	0.33557
5	male	6	Control	Left	5	plus	2.44	0.409836
5	male	6	Control	Left	5	minus	4.66	0.214592
5	male	6	Control	Left	5	plus	2.94	0.340136
5	male	6	Control	Left	5	minus	3.94	0.253807
6	male	3	Grooming	Right	5	minus	4.97	0.201207
6	male	3	Grooming	Right	5	plus	4.25	0.235294
6	male	3	Grooming	Right	5	plus	4.37	0.228833
6	male	3	Grooming	Right	5	minus	5.35	0.186916
6	male	3	Grooming	Right	5	plus	4.41	0.226757
6	male	3	Grooming	Right	5	minus	5.6	0.178571
7	male	14	Control	Left	5	minus	8.52	0.117371
7	male	14	Control	Left	5	plus	4.75	0.210526
7	male	14	Control	Left	5	plus	4.53	0.220751
7	male	14	Control	Left	5	minus	12.65	0.0790514
7	male	14	Control	Left	5	plus	4.65	0.215054
7	male	14	Control	Left	5	minus	46.97	0.0212902
8	male	9	Control	Right	5	minus	8.94	0.111857
8	male	9	Control	Right	5	plus	7.22	0.138504
8	male	9	Control	Right	5	plus	6.67	0.149925
8	male	9	Control	Right	5	minus	9.9	0.10101
8	male	9	Control	Right	5	plus	6.34	0.157729
8	male	9	Control	Right	5	minus	21.68	0.0461255
9	male	9	Control	Left	5	minus	6.91	0.144718
9	male	9	Control	Left	5	plus	4.63	0.215983
9	male	9	Control	Left	5	plus	5.69	0.175747
9	male	9	Control	Left	5	minus	7.65	0.130719
9	male	9	Control	Left	5	plus	5.15	0.194175
9	male	9	Control	Left	5	minus	7.33	0.136426
10	Female	8	Control	Right	5	minus	44.09	0.0226809
10	Female	8	Control	Right	5	plus	4.06	0.246305
10	Female	8	Control	Right	5	plus	4.28	0.233645
10	Female	8	Control	Right	5	minus	39.38	0.0253936
10	Female	8	Control	Right	5	plus	4.47	0.223714
10	Female	8	Control	Right	5	minus	123.59	0.00809127
11	Female	10	Grooming	Right	5	minus	4.35	0.229885
11	Female	10	Grooming	Right	5	plus	3.72	0.268817
11	Female	10	Grooming	Right	5	plus	3.97	0.251889
11	Female	10	Grooming	Right	5	minus	5.41	0.184843
11	Female	10	Grooming	Right	5	plus	4.4	0.227273
11	Female	10	Grooming	Right	5	minus	61.07	0.0163747
12	Female	10	Grooming	Left	5	minus	7.35	0.136054
12	Female	10	Grooming	Left	5	plus	6.53	0.153139
12	Female	10	Grooming	Left	5	plus	5.28	0.189394
12	Female	10	Grooming	Left	5	minus	180	0.00555556
12	Female	10	Grooming	Left	5	plus	5.91	0.169205
12	Female	10	Grooming	Left	5	minus	91.78	0.0108956
13	Female	10	Grooming	Right	5	minus	8.56	0.116822
13	Female	10	Grooming	Right	5	plus	25	0.04
13	Female	10	Grooming	Right	5	plus	13.75	0.0727273
13	Female	10	Grooming	Right	5	minus	67.09	0.0149054
13	Female	10	Grooming	Right	5	plus	6.06	0.165017
13	Female	10	Grooming	Right	5	minus	23.41	0.0427168
14	Female	4	Control	Left	5	minus	8.41	0.118906
14	Female	4	Control	Left	5	plus	4.69	0.21322
14	Female	4	Control	Left	5	plus	3.88	0.257732
14	Female	4	Control	Left	5	minus	7.31	0.136799
14	Female	4	Control	Left	5	plus	4.44	0.225225
14	Female	4	Control	Left	5	minus	20.13	0.0496771
15	Female	4	Control	Right	5	minus	5.03	0.198807
15	Female	4	Control	Right	5	plus	4.84	0.206612
15	Female	4	Control	Right	5	plus	3.62	0.276243
15	Female	4	Control	Right	5	minus	5	0.2
15	Female	4	Control	Right	5	plus	3.56	0.280899
15	Female	4	Control	Right	5	minus	4.94	0.202429
16	Female	2	Grooming	Left	5	minus	7.07	0.141443
16	Female	2	Grooming	Left	5	plus	4.75	0.210526
16	Female	2	Grooming	Left	5	plus	5.9	0.169492
16	Female	2	Grooming	Left	5	minus	39.25	0.0254777
16	Female	2	Grooming	Left	5	plus	6.53	0.153139
16	Female	2	Grooming	Left	5	minus	18.25	0.0547945
17	Female	3	Grooming	Left	5	minus	6.02	0.166113
17	Female	3	Grooming	Left	5	plus	4.65	0.215054
17	Female	3	Grooming	Left	5	plus	3.84	0.260417
17	Female	3	Grooming	Left	5	minus	7.46	0.134048
17	Female	3	Grooming	Left	5	plus	4.28	0.233645
17	Female	3	Grooming	Left	5	minus	120.9	0.0082713
18	Female	8	Control	Right	5	minus	19.56	0.0511247
18	Female	8	Control	Right	5	plus	5.87	0.170358
18	Female	8	Control	Right	5	plus	9.6	0.104167
18	Female	8	Control	Right	5	minus	23.34	0.0428449
18	Female	8	Control	Right	5	plus	6.1	0.163934
18	Female	8	Control	Right	5	minus	47.63	0.0209952
19	Female	1	Control	Left	5	minus	9.09	0.110011
19	Female	1	Control	Left	5	plus	4.15	0.240964
19	Female	1	Control	Left	5	plus	4.85	0.206186
19	Female	1	Control	Left	5	minus	15.53	0.0643915
19	Female	1	Control	Left	5	plus	4.25	0.235294
19	Female	1	Control	Left	5	minus	20.1	0.0497512
1	male	7	Control	Right	6	plus	6.65	0.150376
1	male	7	Control	Right	6	minus	8.84	0.113122
1	male	7	Control	Right	6	plus	6.75	0.148148
1	male	7	Control	Right	6	minus	8	0.125
1	male	7	Control	Right	6	plus	6.55	0.152672
1	male	7	Control	Right	6	minus	31.78	0.0314663
2	male	11	Grooming	Left	6	plus	3.4	0.294118
2	male	11	Grooming	Left	6	minus	5.35	0.186916
2	male	11	Grooming	Left	6	plus	4	0.25
2	male	11	Grooming	Left	6	minus	6.3	0.15873
2	male	11	Grooming	Left	6	plus	4.46	0.224215
2	male	11	Grooming	Left	6	minus	5.31	0.188324
3	male	10	Grooming	Left	6	plus	4.12	0.242718
3	male	10	Grooming	Left	6	minus	180	0.00555556
3	male	10	Grooming	Left	6	plus	4.78	0.209205
3	male	10	Grooming	Left	6	minus	180	0.00555556
3	male	10	Grooming	Left	6	plus	5	0.2
3	male	10	Grooming	Left	6	minus	180	0.00555556
4	male	9	Grooming	Right	6	plus	5.52	0.181159
4	male	9	Grooming	Right	6	minus	6.62	0.151057
4	male	9	Grooming	Right	6	plus	5.69	0.175747
4	male	9	Grooming	Right	6	minus	27.18	0.0367918
4	male	9	Grooming	Right	6	plus	5.45	0.183486
4	male	9	Grooming	Right	6	minus	7.59	0.131752
5	male	6	Control	Left	6	plus	3.01	0.332226
5	male	6	Control	Left	6	minus	14.37	0.0695894
5	male	6	Control	Left	6	plus	2.96	0.337838
5	male	6	Control	Left	6	minus	23.25	0.0430108
5	male	6	Control	Left	6	plus	2.62	0.381679
5	male	6	Control	Left	6	minus	108.03	0.00925669
6	male	3	Grooming	Right	6	plus	3.34	0.299401
6	male	3	Grooming	Right	6	minus	15.06	0.0664011
6	male	3	Grooming	Right	6	plus	3.87	0.258398
6	male	3	Grooming	Right	6	minus	131.9	0.0075815
6	male	3	Grooming	Right	6	plus	3.78	0.26455
6	male	3	Grooming	Right	6	minus	32.54	0.0307314
7	male	14	Control	Left	6	plus	6.5	0.153846
7	male	14	Control	Left	6	minus	180	0.00555556
7	male	14	Control	Left	6	plus	4.78	0.209205
7	male	14	Control	Left	6	minus	61.8	0.0161812
7	male	14	Control	Left	6	plus	4.78	0.209205
7	male	14	Control	Left	6	minus	180	0.00555556
8	male	9	Control	Right	6	plus	5.86	0.170648
8	male	9	Control	Right	6	minus	8.13	0.123001
8	male	9	Control	Right	6	plus	5.59	0.178891
8	male	9	Control	Right	6	minus	12.68	0.0788644
8	male	9	Control	Right	6	plus	4.97	0.201207
8	male	9	Control	Right	6	minus	11.9	0.0840336
9	male	9	Control	Left	6	plus	4.32	0.231481
9	male	9	Control	Left	6	minus	7.16	0.139665
9	male	9	Control	Left	6	plus	5.25	0.190476
9	male	9	Control	Left	6	minus	10.41	0.0960615
9	male	9	Control	Left	6	plus	5.21	0.191939
9	male	9	Control	Left	6	minus	39.13	0.0255558
10	Female	8	Control	Right	6	plus	3.37	0.296736
10	Female	8	Control	Right	6	minus	23.13	0.0432339
10	Female	8	Control	Right	6	plus	3.72	0.268817
10	Female	8	Control	Right	6	minus	180	0.00555556
10	Female	8	Control	Right	6	plus	4.28	0.233645
10	Female	8	Control	Right	6	minus	180	0.00555556
11	Female	10	Grooming	Right	6	plus	4.25	0.235294
11	Female	10	Grooming	Right	6	minus	33.06	0.030248
11	Female	10	Grooming	Right	6	plus	5.94	0.16835
11	Female	10	Grooming	Right	6	minus	27.25	0.0366972
11	Female	10	Grooming	Right	6	plus	5.1	0.196078
11	Female	10	Grooming	Right	6	minus	88.01	0.0113623
12	Female	10	Grooming	Left	6	plus	5.19	0.192678
12	Female	10	Grooming	Left	6	minus	180	0.00555556
12	Female	10	Grooming	Left	6	plus	5	0.2
12	Female	10	Grooming	Left	6	minus	180	0.00555556
12	Female	10	Grooming	Left	6	plus	4.34	0.230415
12	Female	10	Grooming	Left	6	minus	180	0.00555556
13	Female	10	Grooming	Right	6	plus	8.13	0.123001
13	Female	10	Grooming	Right	6	minus	180	0.00555556
13	Female	10	Grooming	Right	6	plus	6.81	0.146843
13	Female	10	Grooming	Right	6	minus	180	0.00555556
13	Female	10	Grooming	Right	6	plus	6.9	0.144928
13	Female	10	Grooming	Right	6	minus	180	0.00555556
14	Female	4	Control	Left	6	plus	3.55	0.28169
14	Female	4	Control	Left	6	minus	8.57	0.116686
14	Female	4	Control	Left	6	plus	4.72	0.211864
14	Female	4	Control	Left	6	minus	180	0.00555556
14	Female	4	Control	Left	6	plus	4.4	0.227273
14	Female	4	Control	Left	6	minus	17.15	0.058309
15	Female	4	Control	Right	6	plus	3.85	0.25974
15	Female	4	Control	Right	6	minus	14.31	0.0698812
15	Female	4	Control	Right	6	plus	4.33	0.230947
15	Female	4	Control	Right	6	minus	88.97	0.0112397
15	Female	4	Control	Right	6	plus	4.16	0.240385
15	Female	4	Control	Right	6	minus	180	0.00555556
16	Female	2	Grooming	Left	6	plus	16.38	0.0610501
16	Female	2	Grooming	Left	6	minus	180	0.00555556
16	Female	2	Grooming	Left	6	plus	5.81	0.172117
16	Female	2	Grooming	Left	6	minus	180	0.00555556
16	Female	2	Grooming	Left	6	plus	5.78	0.17301
16	Female	2	Grooming	Left	6	minus	180	0.00555556
17	Female	3	Grooming	Left	6	plus	3.47	0.288184
17	Female	3	Grooming	Left	6	minus	7.07	0.141443
17	Female	3	Grooming	Left	6	plus	2.5	0.4
17	Female	3	Grooming	Left	6	minus	123.56	0.00809323
17	Female	3	Grooming	Left	6	plus	3.03	0.330033
17	Female	3	Grooming	Left	6	minus	58.06	0.0172236
18	Female	8	Control	Right	6	plus	6.4	0.15625
18	Female	8	Control	Right	6	minus	12.38	0.0807754
18	Female	8	Control	Right	6	plus	7.08	0.141243
18	Female	8	Control	Right	6	minus	9.82	0.101833
18	Female	8	Control	Right	6	plus	5.97	0.167504
18	Female	8	Control	Right	6	minus	7.35	0.136054
19	Female	1	Control	Left	6	plus	4.64	0.215517
19	Female	1	Control	Left	6	minus	10.09	0.099108
19	Female	1	Control	Left	6	plus	5.54	0.180505
19	Female	1	Control	Left	6	minus	180	0.00555556
19	Female	1	Control	Left	6	plus	5.94	0.16835
19	Female	1	Control	Left	6	minus	180	0.00555556
1	male	7	Control	Right	7	minus	10.9	0.0917431
1	male	7	Control	Right	7	minus	13.38	0.0747384
1	male	7	Control	Right	7	plus	5.94	0.16835
1	male	7	Control	Right	7	plus	5.94	0.16835
1	male	7	Control	Right	7	minus	7.39	0.135318
1	male	7	Control	Right	7	plus	6.22	0.160772
2	male	11	Grooming	Left	7	minus	4.98	0.200803
2	male	11	Grooming	Left	7	minus	9.88	0.101215
2	male	11	Grooming	Left	7	plus	4.49	0.222717
2	male	11	Grooming	Left	7	plus	4.72	0.211864
2	male	11	Grooming	Left	7	minus	5.25	0.190476
2	male	11	Grooming	Left	7	plus	4.79	0.208768
3	male	10	Grooming	Left	7	minus	180	0.00555556
3	male	10	Grooming	Left	7	minus	180	0.00555556
3	male	10	Grooming	Left	7	plus	4.25	0.235294
3	male	10	Grooming	Left	7	plus	3.89	0.257069
3	male	10	Grooming	Left	7	minus	6.9	0.144928
3	male	10	Grooming	Left	7	plus	4.3	0.232558
4	male	9	Grooming	Right	7	minus	164.75	0.0060698
4	male	9	Grooming	Right	7	minus	30.69	0.0325839
4	male	9	Grooming	Right	7	plus	20.15	0.0496278
4	male	9	Grooming	Right	7	plus	5.59	0.178891
4	male	9	Grooming	Right	7	minus	180	0.00555556
4	male	9	Grooming	Right	7	plus	5.53	0.180832
5	male	6	Control	Left	7	minus	3	0.333333
5	male	6	Control	Left	7	minus	3.34	0.299401
5	male	6	Control	Left	7	plus	3	0.333333
5	male	6	Control	Left	7	plus	2.86	0.34965
5	male	6	Control	Left	7	minus	5.34	0.187266
5	male	6	Control	Left	7	plus	2.89	0.346021
6	male	3	Grooming	Right	7	minus	4.78	0.209205
6	male	3	Grooming	Right	7	minus	180	0.00555556
6	male	3	Grooming	Right	7	plus	4.5	0.222222
6	male	3	Grooming	Right	7	plus	4.5	0.222222
6	male	3	Grooming	Right	7	minus	29.3	0.0341297
6	male	3	Grooming	Right	7	plus	3.38	0.295858
7	male	14	Control	Left	7	minus	9.71	0.102987
7	male	14	Control	Left	7	minus	13.78	0.0725689
7	male	14	Control	Left	7	plus	3.97	0.251889
7	male	14	Control	Left	7	plus	3.37	0.296736
7	male	14	Control	Left	7	minus	133.66	0.00748167
7	male	14	Control	Left	7	plus	3.41	0.293255
8	male	9	Control	Right	7	minus	32.26	0.0309981
8	male	9	Control	Right	7	minus	108.69	0.00920048
8	male	9	Control	Right	7	plus	5.15	0.194175
8	male	9	Control	Right	7	plus	7.62	0.131234
8	male	9	Control	Right	7	minus	8.56	0.116822
8	male	9	Control	Right	7	plus	5.93	0.168634
9	male	9	Control	Left	7	minus	8.38	0.119332
9	male	9	Control	Left	7	minus	41.81	0.0239177
9	male	9	Control	Left	7	plus	5.28	0.189394
9	male	9	Control	Left	7	plus	4.98	0.200803
9	male	9	Control	Left	7	minus	13.22	0.075643
9	male	9	Control	Left	7	plus	5.1	0.196078
10	Female	8	Control	Right	7	minus	5.09	0.196464
10	Female	8	Control	Right	7	minus	180	0.00555556
10	Female	8	Control	Right	7	plus	3.2	0.3125
10	Female	8	Control	Right	7	plus	3.59	0.278552
10	Female	8	Control	Right	7	minus	180	0.00555556
10	Female	8	Control	Right	7	plus	3.49	0.286533
11	Female	10	Grooming	Right	7	minus	4.44	0.225225
11	Female	10	Grooming	Right	7	minus	180	0.00555556
11	Female	10	Grooming	Right	7	plus	145.79	0.00685918
11	Female	10	Grooming	Right	7	plus	4.4	0.227273
11	Female	10	Grooming	Right	7	minus	33.03	0.0302755
11	Female	10	Grooming	Right	7	plus	4.32	0.231481
12	Female	10	Grooming	Left	7	minus	6.9	0.144928
12	Female	10	Grooming	Left	7	minus	180	0.00555556
12	Female	10	Grooming	Left	7	plus	3.97	0.251889
12	Female	10	Grooming	Left	7	plus	4.5	0.222222
12	Female	10	Grooming	Left	7	minus	180	0.00555556
12	Female	10	Grooming	Left	7	plus	4.47	0.223714
13	Female	10	Grooming	Right	7	minus	27.81	0.0359583
13	Female	10	Grooming	Right	7	minus	180	0.00555556
13	Female	10	Grooming	Right	7	plus	5.31	0.188324
13	Female	10	Grooming	Right	7	plus	5.49	0.182149
13	Female	10	Grooming	Right	7	minus	180	0.00555556
13	Female	10	Grooming	Right	7	plus	5.4	0.185185
14	Female	4	Control	Left	7	minus	7.56	0.132275
14	Female	4	Control	Left	7	minus	23.7	0.0421941
14	Female	4	Control	Left	7	plus	4.61	0.21692
14	Female	4	Control	Left	7	plus	3.81	0.262467
14	Female	4	Control	Left	7	minus	5.35	0.186916
14	Female	4	Control	Left	7	plus	3.97	0.251889
15	Female	4	Control	Right	7	minus	180	0.00555556
15	Female	4	Control	Right	7	minus	180	0.00555556
15	Female	4	Control	Right	7	plus	4.81	0.2079
15	Female	4	Control	Right	7	plus	5.56	0.179856
15	Female	4	Control	Right	7	minus	180	0.00555556
15	Female	4	Control	Right	7	plus	4.72	0.211864
16	Female	2	Grooming	Left	7	minus	5.44	0.183824
16	Female	2	Grooming	Left	7	minus	180	0.00555556
16	Female	2	Grooming	Left	7	plus	4.89	0.204499
16	Female	2	Grooming	Left	7	plus	4.75	0.210526
16	Female	2	Grooming	Left	7	minus	180	0.00555556
16	Female	2	Grooming	Left	7	plus	2.93	0.341297
17	Female	3	Grooming	Left	7	minus	8.95	0.111732
17	Female	3	Grooming	Left	7	minus	180	0.00555556
17	Female	3	Grooming	Left	7	plus	3.5	0.285714
17	Female	3	Grooming	Left	7	plus	3.28	0.304878
17	Female	3	Grooming	Left	7	minus	16.17	0.0618429
17	Female	3	Grooming	Left	7	plus	3	0.333333
18	Female	8	Control	Right	7	minus	13.16	0.0759878
18	Female	8	Control	Right	7	minus	107.06	0.00934056
18	Female	8	Control	Right	7	plus	87.25	0.0114613
18	Female	8	Control	Right	7	plus	9.85	0.101523
18	Female	8	Control	Right	7	minus	8.73	0.114548
18	Female	8	Control	Right	7	plus	8	0.125
19	Female	1	Control	Left	7	minus	15.4	0.0649351
19	Female	1	Control	Left	7	minus	135.91	0.00735781
19	Female	1	Control	Left	7	plus	4.9	0.204082
19	Female	1	Control	Left	7	plus	4.6	0.217391
19	Female	1	Control	Left	7	minus	15.98	0.0625782
19	Female	1	Control	Left	7	plus	4.81	0.2079
1	male	7	Control	Right	8	plus	6.34	0.157729
1	male	7	Control	Right	8	minus	180	0.00555556
1	male	7	Control	Right	8	plus	5.98	0.167224
1	male	7	Control	Right	8	plus	6.31	0.158479
1	male	7	Control	Right	8	minus	61.16	0.0163506
1	male	7	Control	Right	8	minus	54.72	0.0182749
2	male	11	Grooming	Left	8	plus	3.94	0.253807
2	male	11	Grooming	Left	8	minus	8.13	0.123001
2	male	11	Grooming	Left	8	plus	5.35	0.186916
2	male	11	Grooming	Left	8	plus	4.34	0.230415
2	male	11	Grooming	Left	8	minus	52.34	0.0191058
2	male	11	Grooming	Left	8	minus	180	0.00555556
3	male	10	Grooming	Left	8	plus	4.02	0.248756
3	male	10	Grooming	Left	8	minus	180	0.00555556
3	male	10	Grooming	Left	8	plus	4.16	0.240385
3	male	10	Grooming	Left	8	plus	4.87	0.205339
3	male	10	Grooming	Left	8	minus	180	0.00555556
3	male	10	Grooming	Left	8	minus	180	0.00555556
4	male	9	Grooming	Right	8	plus	5.76	0.173611
4	male	9	Grooming	Right	8	minus	7.98	0.125313
4	male	9	Grooming	Right	8	plus	5.88	0.170068
4	male	9	Grooming	Right	8	plus	6.15	0.162602
4	male	9	Grooming	Right	8	minus	9.15	0.10929
4	male	9	Grooming	Right	8	minus	14.5	0.0689655
5	male	6	Control	Left	8	plus	2.57	0.389105
5	male	6	Control	Left	8	minus	4.34	0.230415
5	male	6	Control	Left	8	plus	2.41	0.414938
5	male	6	Control	Left	8	plus	3.33	0.3003
5	male	6	Control	Left	8	minus	56.49	0.0177022
5	male	6	Control	Left	8	minus	4	0.25
6	male	3	Grooming	Right	8	plus	3.4	0.294118
6	male	3	Grooming	Right	8	minus	5.56	0.179856
6	male	3	Grooming	Right	8	plus	3.22	0.310559
6	male	3	Grooming	Right	8	plus	4.12	0.242718
6	male	3	Grooming	Right	8	minus	18.5	0.0540541
6	male	3	Grooming	Right	8	minus	7.97	0.125471
7	male	14	Control	Left	8	plus	4.49	0.222717
7	male	14	Control	Left	8	minus	180	0.00555556
7	male	14	Control	Left	8	plus	4.51	0.221729
7	male	14	Control	Left	8	plus	3.84	0.260417
7	male	14	Control	Left	8	minus	144.97	0.00689798
7	male	14	Control	Left	8	minus	180	0.00555556
8	male	9	Control	Right	8	plus	5.78	0.17301
8	male	9	Control	Right	8	minus	8.13	0.123001
8	male	9	Control	Right	8	plus	4.16	0.240385
8	male	9	Control	Right	8	plus	5.21	0.191939
8	male	9	Control	Right	8	minus	7.37	0.135685
8	male	9	Control	Right	8	minus	11.53	0.0867303
9	male	9	Control	Left	8	plus	4.98	0.200803
9	male	9	Control	Left	8	minus	15.12	0.0661376
9	male	9	Control	Left	8	plus	5.68	0.176056
9	male	9	Control	Left	8	plus	5.03	0.198807
9	male	9	Control	Left	8	minus	35.89	0.0278629
9	male	9	Control	Left	8	minus	180	0.00555556
10	Female	8	Control	Right	8	plus	4.16	0.240385
10	Female	8	Control	Right	8	minus	4.37	0.228833
10	Female	8	Control	Right	8	plus	4.27	0.234192
10	Female	8	Control	Right	8	plus	4.03	0.248139
10	Female	8	Control	Right	8	minus	180	0.00555556
10	Female	8	Control	Right	8	minus	180	0.00555556
11	Female	10	Grooming	Right	8	plus	3.97	0.251889
11	Female	10	Grooming	Right	8	minus	43.5	0.0229885
11	Female	10	Grooming	Right	8	plus	4.69	0.21322
11	Female	10	Grooming	Right	8	plus	4.92	0.203252
11	Female	10	Grooming	Right	8	minus	180	0.00555556
11	Female	10	Grooming	Right	8	minus	58.13	0.0172028
12	Female	10	Grooming	Left	8	plus	4.49	0.222717
12	Female	10	Grooming	Left	8	minus	180	0.00555556
12	Female	10	Grooming	Left	8	plus	5.19	0.192678
12	Female	10	Grooming	Left	8	plus	5.38	0.185874
12	Female	10	Grooming	Left	8	minus	180	0.00555556
12	Female	10	Grooming	Left	8	minus	13.34	0.0749625
13	Female	10	Grooming	Right	8	plus	5.47	0.182815
13	Female	10	Grooming	Right	8	minus	7.69	0.130039
13	Female	10	Grooming	Right	8	plus	5.57	0.179533
13	Female	10	Grooming	Right	8	plus	4.88	0.204918
13	Female	10	Grooming	Right	8	minus	180	0.00555556
13	Female	10	Grooming	Right	8	minus	180	0.00555556
14	Female	4	Control	Left	8	plus	3.56	0.280899
14	Female	4	Control	Left	8	minus	10.37	0.096432
14	Female	4	Control	Left	8	plus	4.1	0.243902
14	Female	4	Control	Left	8	plus	4.44	0.225225
14	Female	4	Control	Left	8	minus	180	0.00555556
14	Female	4	Control	Left	8	minus	180	0.00555556
15	Female	4	Control	Right	8	plus	4.56	0.219298
15	Female	4	Control	Right	8	minus	6.63	0.15083
15	Female	4	Control	Right	8	plus	3.95	0.253165
15	Female	4	Control	Right	8	plus	4.44	0.225225
15	Female	4	Control	Right	8	minus	7.66	0.130548
15	Female	4	Control	Right	8	minus	180	0.00555556
16	Female	2	Grooming	Left	8	plus	3.49	0.286533
16	Female	2	Grooming	Left	8	minus	116.56	0.00857927
16	Female	2	Grooming	Left	8	plus	3.62	0.276243
16	Female	2	Grooming	Left	8	plus	3.68	0.271739
16	Female	2	Grooming	Left	8	minus	5.74	0.174216
16	Female	2	Grooming	Left	8	minus	16.49	0.0606428
17	Female	3	Grooming	Left	8	plus	2.44	0.409836
17	Female	3	Grooming	Left	8	minus	180	0.00555556
17	Female	3	Grooming	Left	8	plus	3.48	0.287356
17	Female	3	Grooming	Left	8	plus	3.07	0.325733
17	Female	3	Grooming	Left	8	minus	48.35	0.0206825
17	Female	3	Grooming	Left	8	minus	180	0.00555556
18	Female	8	Control	Right	8	plus	4.52	0.221239
18	Female	8	Control	Right	8	minus	7.5	0.133333
18	Female	8	Control	Right	8	plus	6	0.166667
18	Female	8	Control	Right	8	plus	5.98	0.167224
18	Female	8	Control	Right	8	minus	32.41	0.0308547
18	Female	8	Control	Right	8	minus	17.29	0.0578369
19	Female	1	Control	Left	8	plus	3.78	0.26455
19	Female	1	Control	Left	8	minus	180	0.00555556
19	Female	1	Control	Left	8	plus	4.01	0.249377
19	Female	1	Control	Left	8	plus	4.12	0.242718
19	Female	1	Control	Left	8	minus	19.01	0.0526039
19	Female	1	Control	Left	8	minus	16.01	0.062461
1	male	7	Control	Right	9	minus	19.12	0.0523013
1	male	7	Control	Right	9	plus	5.49	0.182149
1	male	7	Control	Right	9	minus	7.22	0.138504
1	male	7	Control	Right	9	minus	180	0.00555556
1	male	7	Control	Right	9	plus	6.28	0.159236
1	male	7	Control	Right	9	plus	6.09	0.164204
2	male	11	Grooming	Left	9	minus	87.53	0.0114247
2	male	11	Grooming	Left	9	plus	3.88	0.257732
2	male	11	Grooming	Left	9	minus	160.6	0.00622665
2	male	11	Grooming	Left	9	minus	180	0.00555556
2	male	11	Grooming	Left	9	plus	3.72	0.268817
2	male	11	Grooming	Left	9	plus	4.22	0.236967
3	male	10	Grooming	Left	9	minus	180	0.00555556
3	male	10	Grooming	Left	9	plus	4.28	0.233645
3	male	10	Grooming	Left	9	minus	180	0.00555556
3	male	10	Grooming	Left	9	minus	180	0.00555556
3	male	10	Grooming	Left	9	plus	4.24	0.235849
3	male	10	Grooming	Left	9	plus	4.69	0.21322
4	male	9	Grooming	Right	9	minus	6.47	0.15456
4	male	9	Grooming	Right	9	plus	5.38	0.185874
4	male	9	Grooming	Right	9	minus	6.7	0.149254
4	male	9	Grooming	Right	9	minus	7.59	0.131752
4	male	9	Grooming	Right	9	plus	5.97	0.167504
4	male	9	Grooming	Right	9	plus	5.9	0.169492
5	male	6	Control	Left	9	minus	60.81	0.0164447
5	male	6	Control	Left	9	plus	2.94	0.340136
5	male	6	Control	Left	9	minus	6.06	0.165017
5	male	6	Control	Left	9	minus	150.64	0.00663834
5	male	6	Control	Left	9	plus	2.72	0.367647
5	male	6	Control	Left	9	plus	2.89	0.346021
6	male	3	Grooming	Right	9	minus	180	0.00555556
6	male	3	Grooming	Right	9	plus	3.8	0.263158
6	male	3	Grooming	Right	9	minus	22.56	0.0443262
6	male	3	Grooming	Right	9	minus	6.91	0.144718
6	male	3	Grooming	Right	9	plus	4.03	0.248139
6	male	3	Grooming	Right	9	plus	5.16	0.193798
7	male	14	Control	Left	9	minus	180	0.00555556
7	male	14	Control	Left	9	plus	5.4	0.185185
7	male	14	Control	Left	9	minus	43.28	0.0231054
7	male	14	Control	Left	9	minus	180	0.00555556
7	male	14	Control	Left	9	plus	4.87	0.205339
7	male	14	Control	Left	9	plus	4.57	0.218818
8	male	9	Control	Right	9	minus	180	0.00555556
8	male	9	Control	Right	9	plus	5.59	0.178891
8	male	9	Control	Right	9	minus	180	0.00555556
8	male	9	Control	Right	9	minus	14.5	0.0689655
8	male	9	Control	Right	9	plus	5	0.2
8	male	9	Control	Right	9	plus	4.97	0.201207
9	male	9	Control	Left	9	minus	7.5	0.133333
9	male	9	Control	Left	9	plus	5.19	0.192678
9	male	9	Control	Left	9	minus	43.96	0.022748
9	male	9	Control	Left	9	minus	35.56	0.0281215
9	male	9	Control	Left	9	plus	4.87	0.205339
9	male	9	Control	Left	9	plus	4.88	0.204918
10	Female	8	Control	Right	9	minus	180	0.00555556
10	Female	8	Control	Right	9	plus	4.06	0.246305
10	Female	8	Control	Right	9	minus	180	0.00555556
10	Female	8	Control	Right	9	minus	180	0.00555556
10	Female	8	Control	Right	9	plus	3.9	0.25641
10	Female	8	Control	Right	9	plus	4.72	0.211864
11	Female	10	Grooming	Right	9	minus	36.87	0.0271223
11	Female	10	Grooming	Right	9	plus	4.97	0.201207
11	Female	10	Grooming	Right	9	minus	180	0.00555556
11	Female	10	Grooming	Right	9	minus	180	0.00555556
11	Female	10	Grooming	Right	9	plus	4.69	0.21322
11	Female	10	Grooming	Right	9	plus	5.34	0.187266
12	Female	10	Grooming	Left	9	minus	180	0.00555556
12	Female	10	Grooming	Left	9	plus	5.31	0.188324
12	Female	10	Grooming	Left	9	minus	180	0.00555556
12	Female	10	Grooming	Left	9	minus	180	0.00555556
12	Female	10	Grooming	Left	9	plus	5.19	0.192678
12	Female	10	Grooming	Left	9	plus	5.86	0.170648
13	Female	10	Grooming	Right	9	minus	180	0.00555556
13	Female	10	Grooming	Right	9	plus	6.97	0.143472
13	Female	10	Grooming	Right	9	minus	180	0.00555556
13	Female	10	Grooming	Right	9	minus	180	0.00555556
13	Female	10	Grooming	Right	9	plus	6.4	0.15625
13	Female	10	Grooming	Right	9	plus	6.07	0.164745
14	Female	4	Control	Left	9	minus	80.21	0.0124673
14	Female	4	Control	Left	9	plus	4.37	0.228833
14	Female	4	Control	Left	9	minus	23.78	0.0420521
14	Female	4	Control	Left	9	minus	86.16	0.0116063
14	Female	4	Control	Left	9	plus	4.65	0.215054
14	Female	4	Control	Left	9	plus	4.18	0.239234
15	Female	4	Control	Right	9	minus	180	0.00555556
15	Female	4	Control	Right	9	plus	4.19	0.238663
15	Female	4	Control	Right	9	minus	180	0.00555556
15	Female	4	Control	Right	9	minus	180	0.00555556
15	Female	4	Control	Right	9	plus	3.2	0.3125
15	Female	4	Control	Right	9	plus	4.34	0.230415
16	Female	2	Grooming	Left	9	minus	48.29	0.0207082
16	Female	2	Grooming	Left	9	plus	2.84	0.352113
16	Female	2	Grooming	Left	9	minus	35.74	0.0279799
16	Female	2	Grooming	Left	9	minus	180	0.00555556
16	Female	2	Grooming	Left	9	plus	3.65	0.273973
16	Female	2	Grooming	Left	9	plus	5.3	0.188679
17	Female	3	Grooming	Left	9	minus	180	0.00555556
17	Female	3	Grooming	Left	9	plus	3.4	0.294118
17	Female	3	Grooming	Left	9	minus	5.41	0.184843
17	Female	3	Grooming	Left	9	minus	180	0.00555556
17	Female	3	Grooming	Left	9	plus	3.97	0.251889
17	Female	3	Grooming	Left	9	plus	4.5	0.222222
18	Female	8	Control	Right	9	minus	76.06	0.0131475
18	Female	8	Control	Right	9	plus	5.31	0.188324
18	Female	8	Control	Right	9	minus	30.75	0.0325203
18	Female	8	Control	Right	9	minus	26.09	0.0383289
18	Female	8	Control	Right	9	plus	5.81	0.172117
18	Female	8	Control	Right	9	plus	5.72	0.174825
19	Female	1	Control	Left	9	minus	28	0.0357143
19	Female	1	Control	Left	9	plus	4.78	0.209205
19	Female	1	Control	Left	9	minus	180	0.00555556
19	Female	1	Control	Left	9	minus	16.34	0.0611995
19	Female	1	Control	Left	9	plus	3.7	0.27027
19	Female	1	Control	Left	9	plus	4.91	0.203666

## Sheet: test_raw
ID	Age	Sex	Treatment	Reward Side	Location	Time	Time Reciprocal Transformation
1	7	male	Control	Right	Positive	5.845	0.171086
2	11	male	Grooming	Left	Positive	3.76	0.265957
3	10	male	Grooming	Left	Positive	5	0.2
4	9	male	Grooming	Right	Positive	6.14	0.162866
5	6	male	Control	Left	Positive	2.74	0.364964
6	3	male	Grooming	Right	Positive	2.325	0.430108
7	14	male	Control	Left	Positive	3.89	0.257069
8	9	male	Control	Right	Positive	4.87	0.205339
9	9	male	Control	Left	Positive	4.665	0.214362
10	8	Female	Control	Right	Positive	4.555	0.219539
11	10	Female	Grooming	Right	Positive	4.51	0.221729
12	10	Female	Grooming	Left	Positive	5.605	0.178412
13	10	Female	Grooming	Right	Positive	5.855	0.170794
14	4	Female	Control	Left	Positive	4.155	0.240674
15	4	Female	Control	Right	Positive	3.875	0.258065
16	2	Female	Grooming	Left	Positive	2.405	0.4158
17	3	Female	Grooming	Left	Positive	2.64	0.378788
18	8	Female	Control	Right	Positive	9.075	0.110193
19	1	Female	Control	Left	Positive	4.4	0.227273
1	7	male	Control	Right	Near Positive	7.84	0.127551
2	11	male	Grooming	Left	Near Positive	92.375	0.0108254
3	10	male	Grooming	Left	Near Positive	4.42	0.226244
4	9	male	Grooming	Right	Near Positive	6.405	0.156128
5	6	male	Control	Left	Near Positive	2.78	0.359712
6	3	male	Grooming	Right	Near Positive	5.99	0.166945
7	14	male	Control	Left	Near Positive	4.74	0.21097
8	9	male	Control	Right	Near Positive	6.795	0.147167
9	9	male	Control	Left	Near Positive	5.025	0.199005
10	8	Female	Control	Right	Near Positive	91.745	0.0108998
11	10	Female	Grooming	Right	Near Positive	7.825	0.127796
12	10	Female	Grooming	Left	Near Positive	6.19	0.161551
13	10	Female	Grooming	Right	Near Positive	24.75	0.040404
14	4	Female	Control	Left	Near Positive	4.2	0.238095
15	4	Female	Control	Right	Near Positive	8.685	0.115141
16	2	Female	Grooming	Left	Near Positive	4.085	0.244798
17	3	Female	Grooming	Left	Near Positive	3.485	0.286944
18	8	Female	Control	Right	Near Positive	8.73	0.114548
19	1	Female	Control	Left	Near Positive	4.98	0.200803
1	7	male	Control	Right	Middle	14.855	0.0673174
2	11	male	Grooming	Left	Middle	3.71	0.269542
3	10	male	Grooming	Left	Middle	5.03	0.198807
4	9	male	Grooming	Right	Middle	6.31	0.158479
5	6	male	Control	Left	Middle	2.875	0.347826
6	3	male	Grooming	Right	Middle	5.375	0.186047
7	14	male	Control	Left	Middle	92.36	0.0108272
8	9	male	Control	Right	Middle	6.84	0.146199
9	9	male	Control	Left	Middle	5.65	0.176991
10	8	Female	Control	Right	Middle	4.845	0.206398
11	10	Female	Grooming	Right	Middle	93.34	0.0107135
12	10	Female	Grooming	Left	Middle	92.345	0.010829
13	10	Female	Grooming	Right	Middle	93.64	0.0106792
14	4	Female	Control	Left	Middle	5.17	0.193424
15	4	Female	Control	Right	Middle	49.44	0.0202265
16	2	Female	Grooming	Left	Middle	2.88	0.347222
17	3	Female	Grooming	Left	Middle	4.65	0.215054
18	8	Female	Control	Right	Middle	7.485	0.133601
19	1	Female	Control	Left	Middle	5.96	0.167785
1	7	male	Control	Right	Near Negative	48.89	0.0204541
2	11	male	Grooming	Left	Near Negative	92.235	0.0108419
3	10	male	Grooming	Left	Near Negative	180	0.00555556
4	9	male	Grooming	Right	Near Negative	93.015	0.010751
5	6	male	Control	Left	Near Negative	4.845	0.206398
6	3	male	Grooming	Right	Near Negative	91.57	0.0109206
7	14	male	Control	Left	Near Negative	9.77	0.102354
8	9	male	Control	Right	Near Negative	180	0.00555556
9	9	male	Control	Left	Near Negative	6.41	0.156006
10	8	Female	Control	Right	Near Negative	92.69	0.0107887
11	10	Female	Grooming	Right	Near Negative	9.08	0.110132
12	10	Female	Grooming	Left	Near Negative	180	0.00555556
13	10	Female	Grooming	Right	Near Negative	180	0.00555556
14	4	Female	Control	Left	Near Negative	128.545	0.00777938
15	4	Female	Control	Right	Near Negative	180	0.00555556
16	2	Female	Grooming	Left	Near Negative	92.795	0.0107764
17	3	Female	Grooming	Left	Near Negative	10.62	0.094162
18	8	Female	Control	Right	Near Negative	180	0.00555556
19	1	Female	Control	Left	Near Negative	7.265	0.137646
1	7	male	Control	Right	Negative	113.81	0.00878657
2	11	male	Grooming	Left	Negative	180	0.00555556
3	10	male	Grooming	Left	Negative	180	0.00555556
4	9	male	Grooming	Right	Negative	180	0.00555556
5	6	male	Control	Left	Negative	86.825	0.0115174
6	3	male	Grooming	Right	Negative	180	0.00555556
7	14	male	Control	Left	Negative	180	0.00555556
8	9	male	Control	Right	Negative	180	0.00555556
9	9	male	Control	Left	Negative	22.39	0.0446628
10	8	Female	Control	Right	Negative	180	0.00555556
11	10	Female	Grooming	Right	Negative	180	0.00555556
12	10	Female	Grooming	Left	Negative	180	0.00555556
13	10	Female	Grooming	Right	Negative	180	0.00555556
14	4	Female	Control	Left	Negative	180	0.00555556
15	4	Female	Control	Right	Negative	180	0.00555556
16	2	Female	Grooming	Left	Negative	34.335	0.0291248
17	3	Female	Grooming	Left	Negative	99.08	0.0100929
18	8	Female	Control	Right	Negative	180	0.00555556
19	1	Female	Control	Left	Negative	92.75	0.0107817

## Sheet: HR and HRV
ID	Treatment	Start/Middle/End	Selection duration	R-R	HR	Total dur average	RMSSD	HR mean segments
			s	Mean ms	Mean BPM		Mean ms
1	Control	Start	9.276	488.211	123.466		42.6771
1	Control	Middle	9.032	531.294	113.61		74.3841
1	Control	End	9.032	645.143	93.2114	9.11333	46.1436	110.096
2	Control	Start	10.1	673.333	89.313		44.9381
2	Control	Middle	10.26	641.25	94.1667		65.0333
2	Control	End	8.62	663.077	90.5795	9.66	34.3705	91.3531
3	Control	Start	10.512	657	91.5045		42.4201
3	Control	Middle	10.264	641.5	93.9666		51.9384
3	Control	End	10.428	744.857	80.8987	10.4013	87.4317	88.7899
4	Control	Start	8.78	608.5	99.27		31.8594
4	Control	Middle	8.296	688	87.7772		71.411
4	Control	End	11.416	667.333	90.3982	9.49733	45.6672	92.4818
5	Control	Start	9.936	662.4	91.2279		57.4307
5	Control	Middle	10.264	789.538	76.1859		65.3401
5	Control	End	9.688	745.231	80.7371	9.96267	59.4755	82.7169
6	Control	Start	10.352	652.667	93.2385		47.0962
6	Control	Middle	11.74	838.571	71.7635		45.6396
6	Control	End	11.332	666.324	90.3607	11.1413	58.7106	85.1209
7	Control	Start	9.936	522.947	116.069		71.1243
7	Control	Middle	9.772	574.824	105.59		88.9044
7	Control	End	9.444	590.25	102.939	9.71733	97.8489	108.199
8	Control	Start	9.608	533.778	113.071		62.655
8	Control	Middle	10.344	544.421	110.834		58.8104
8	Control	End	10.18	537.63	112.269	10.044	71.0928	112.058
9	Control	Start	10.672	627.46	96.0125		53.0993
9	Control	Middle	9.852	579.529	104.156		69.1231
9	Control	End	9.772	610.75	98.6872	10.0987	71.7105	99.6185
10	Control	Start	10.428	695.2	86.5956		68.0504
10	Control	Middle	10.18	727.143	82.7957		63.6239
10	Control	End	10.348	689.867	87.2659	10.3187	70.0367	85.5524
1	Grooming	Start	10.016	476.952	126.436		51.5984
1	Grooming	Middle	9.276	516.15	116.813		58.2414
1	Grooming	End	9.688	509.895	118.517	9.66	65.3877	120.589
2	Grooming	Start	9.772	514.6	117.133		62.5778
2	Grooming	Middle	10.588	560.2	108.178		51.26
2	Grooming	End	9.852	547.333	110.216	10.0707	70.327	111.842
3	Grooming	Start	10.756	598.833	100.567		62.6665
3	Grooming	Middle	9.604	600.25	100.355		68.6712
3	Grooming	End	10.1	630.867	95.6139	10.1533	74.4759	98.8454
4	Grooming	Start	9.772	542.889	111.406		75.4718
4	Grooming	Middle	10.508	656.75	91.7298		61.0311
4	Grooming	End	10.344	646.349	93.0061	10.208	36.3957	98.7138
5	Grooming	Start	11.988	708.167	85.597		71.2354
5	Grooming	Middle	9.692	738.167	81.6168		66.7022
5	Grooming	End	11.332	661.303	91.1655	11.004	59.9839	86.1264
6	Grooming	Start	10.676	615.933	99.8638		32.1858
6	Grooming	Middle	10.92	492.19	122.462		50.4935
6	Grooming	End	9.688	502.381	120.62	10.428	55.244	114.315
7	Grooming	Start	10.508	656.75	91.3595		2.52982
7	Grooming	Middle	10.016	626	96.7776		86.274
7	Grooming	End	10.592	623.059	96.894	10.372	77.846	95.0104
8	Grooming	Start	9.936	496.8	120.914		27.3457
8	Grooming	Middle	9.932	472.952	127.653		55.8211
8	Grooming	End	9.688	461.333	131.104	9.852	73.8539	126.557
9	Grooming	Start	9.196	656.857	91.9526		87.3895
9	Grooming	Middle	9.524	634.933	94.8256		48.8496
9	Grooming	End	9.364	585.25	102.726	9.36133	20.887	96.5015
10	Grooming	Start	10.184	678.933	88.8126		73.8338
10	Grooming	Middle	10.1	673.333	89.5163		77.7983
10	Grooming	End	10.344	646.5	93.3523	10.2093	82.7011	90.5604
